# Supplementary material for: Sesquiterpenoids from the Inflorescence of Ambrosia artemisiifolia
Source: Molecules. 2022 Sep 12;27(18):5915. doi: 10.3390/molecules27185915 (PMC9503122; doi:10.3390/molecules27185915)
Supplement: Supplementary file 1 [file molecules-27-05915-s001.zip]

Archive with 1 entries (1 files):
- molecules-1881854-Supplementary.pdf
